# Supplementary material for: Correlation analysis of Hashimoto’s thyroiditis with papillary thyroid carcinoma occurrence and its central lymph node metastasis: a single center experience
Source: Front Endocrinol (Lausanne). 2025 Feb 6;15:1420998. doi: 10.3389/fendo.2024.1420998 (PMC11840962; doi:10.3389/fendo.2024.1420998)
Supplement: Supplementary file 1 [file Table1.xls]

## Sheet: data
Patient ID	Gender	Age	Age stratification	Position	Microcarcinoma	Invasion	Number of lesions	The total number of CLN dissected	HT	CLNM
1	1	30	0	1	1	0	0	0	0	0
2	1	52	0	1	1	0	0	0	0	0
3	0	39	0	1	1	0	0	1	0	1
4	1	35	0	1	0	0	0	7	0	1
5	1	55	1	1	1	0	0	9	0	0
6	1	69	1	1	1	0	0	0	0	0
7	0	54	0	3	1	0	1	8	0	0
8	0	78	1	1	0	1	0	7	0	0
9	1	31	0	1	0	1	0	6	0	1
10	1	35	0	0	1	0	0	1	0	0
11	1	29	0	1	1	1	0	6	0	1
12	1	58	1	1	1	1	1	4	0	1
13	1	56	1	0	0	1	0	2	0	1
14	1	53	0	1	1	0	0	4	0	1
15	1	31	0	0	1	1	0	8	0	1
16	0	41	0	1	1	0	0	10	0	0
17	1	73	1	2	1	0	0	2	0	0
18	1	56	1	1	1	0	1	5	0	1
19	1	57	1	1	0	2	0	4	0	1
20	0	59	1	0	1	0	0	2	0	0
21	1	51	0	3	1	0	1	12	0	1
22	0	21	0	1	0	0	0	0	0	0
23	1	58	1	1	1	0	0	0	0	0
24	1	53	0	3	0	0	1	1	0	1
25	1	23	0	1	0	1	0	1	0	1
26	1	51	0	1	1	0	0	18	0	1
27	1	50	0	0	1	0	0	2	0	0
28	1	30	0	1	0	0	0	2	0	1
29	0	62	1	1	0	0	0	0	0	0
30	0	18	0	0	1	0	0	0	0	0
31	1	54	0	0	0	2	0	2	0	0
32	1	55	1	0	1	0	0	0	0	0
33	1	42	0	0	0	0	0	0	0	0
34	1	58	1	1	0	2	1	0	0	0
35	1	26	0	0	0	0	1	19	0	1
36	1	75	1	1	1	2	0	0	0	0
37	1	51	0	0	0	0	0	0	0	0
38	0	31	0	1	0	0	0	1	0	0
39	1	46	0	1	0	0	0	4	0	0
40	1	61	1	3	0	2	1	2	0	1
41	1	53	0	0	1	0	1	0	0	0
42	0	42	0	0	1	0	0	13	0	0
43	1	40	0	1	1	0	1	2	0	0
44	0	58	1	0	0	0	0	0	0	0
45	1	46	0	1	1	0	0	4	0	0
46	1	52	0	0	0	0	0	1	0	0
47	0	30	0	1	0	0	1	3	0	1
48	0	52	0	0	1	0	0	0	0	0
49	1	27	0	1	1	0	0	5	0	1
50	1	55	1	3	1	0	1	3	0	0
51	0	46	0	0	0	0	0	0	0	0
52	1	29	0	1	1	0	0	4	0	1
53	1	36	0	0	1	1	0	2	0	0
54	1	58	1	1	1	0	0	2	0	0
55	1	29	0	1	1	0	0	2	0	1
56	1	41	0	1	1	0	1	2	0	1
57	1	46	0	0	1	0	0	8	0	0
58	1	26	0	0	0	0	0	5	0	1
59	1	67	1	1	1	0	0	7	0	0
60	1	53	0	0	1	0	0	2	0	0
61	0	32	0	0	1	0	0	4	0	0
62	0	60	1	0	1	1	0	1	0	0
63	1	59	1	3	1	1	1	10	0	1
64	1	33	0	3	1	0	1	15	0	1
65	1	48	0	0	1	1	0	9	0	0
66	1	52	0	0	1	0	1	4	0	0
67	1	45	0	0	1	0	0	5	0	0
68	0	37	0	1	0	0	0	2	0	1
69	0	39	0	0	1	1	1	6	0	1
70	0	42	0	3	1	1	1	8	0	1
71	1	20	0	1	0	0	0	3	0	0
72	1	35	0	1	0	1	1	3	0	1
73	0	48	0	1	1	0	0	2	0	1
74	1	56	1	3	0	1	1	2	0	1
75	0	68	1	0	1	1	0	2	0	0
76	0	53	0	1	0	0	0	0	0	0
77	1	64	1	3	0	0	1	0	0	0
78	0	62	1	3	0	0	1	0	0	0
79	1	29	0	1	1	0	0	2	0	1
80	1	40	0	0	0	0	0	0	0	0
81	1	44	0	0	1	0	0	0	0	0
82	1	49	0	0	1	0	0	2	0	1
83	0	43	0	1	0	0	0	3	0	1
84	1	47	0	0	0	0	0	2	0	0
85	1	36	0	1	0	1	0	6	0	0
86	1	50	0	1	1	0	0	6	0	0
87	1	55	1	3	0	0	1	0	0	0
88	1	40	0	3	0	0	1	8	0	1
89	1	43	0	2	1	1	0	6	0	1
90	1	52	0	3	1	0	1	13	0	1
91	1	32	0	1	1	0	0	11	0	1
92	1	71	1	0	0	0	0	15	0	0
93	0	50	0	0	1	0	0	5	0	0
94	1	56	1	1	0	0	0	6	0	1
95	1	58	1	0	1	0	0	1	0	0
96	1	49	0	0	0	0	0	4	0	0
97	1	59	1	1	0	0	0	0	0	0
98	1	56	1	1	0	1	0	6	0	0
99	0	48	0	0	0	0	0	3	0	0
100	1	53	0	1	1	1	0	3	0	0
101	1	51	0	0	0	1	0	0	0	0
102	1	28	0	1	0	1	0	16	0	1
103	1	50	0	0	1	1	0	1	0	0
104	1	49	0	0	1	1	0	5	0	0
105	0	38	0	3	0	1	1	1	0	1
106	1	53	0	0	1	1	0	4	0	1
107	1	44	0	0	1	0	0	3	0	0
108	1	18	0	0	0	1	0	9	0	1
109	1	30	0	1	1	1	0	4	0	1
110	1	58	1	1	0	0	0	6	0	1
111	1	40	0	0	1	0	0	2	0	0
112	1	54	0	1	0	0	0	5	0	1
113	1	72	1	1	0	0	1	1	0	1
114	1	50	0	1	1	0	0	0	0	0
115	1	20	0	0	0	0	1	0	0	0
116	1	54	0	1	0	0	0	0	0	0
117	0	41	0	1	0	0	0	0	0	0
118	1	34	0	0	0	0	0	0	0	0
119	0	53	0	1	1	0	1	0	0	0
120	0	55	1	1	1	0	1	2	0	1
121	1	31	0	3	1	0	1	5	0	0
122	1	29	0	0	1	0	0	0	0	0
123	0	57	1	0	0	1	0	4	0	1
124	1	62	1	1	0	0	1	0	0	0
125	1	53	0	1	0	0	0	0	0	0
126	1	47	0	0	1	0	0	3	0	0
127	1	46	0	3	0	0	1	3	0	1
128	1	49	0	3	0	2	1	7	0	0
129	1	38	0	0	0	0	0	10	0	0
130	1	66	1	1	1	0	0	4	0	0
131	1	52	0	3	0	1	1	7	0	1
132	0	51	0	1	1	0	0	2	0	0
133	1	71	1	1	0	2	0	9	0	1
134	0	49	0	0	1	0	0	4	0	0
135	0	34	0	1	0	0	0	6	0	1
136	1	29	0	1	1	0	0	2	0	0
137	1	58	1	0	1	0	0	0	0	0
138	1	65	1	0	1	0	0	5	0	0
139	0	32	0	1	0	0	0	6	0	1
140	1	29	0	1	1	0	0	3	0	0
141	1	35	0	1	0	2	0	0	0	0
142	1	47	0	1	1	0	0	3	0	0
143	1	43	0	0	1	0	0	2	0	0
144	0	50	0	1	0	0	0	4	0	1
145	1	52	0	3	0	0	1	6	0	0
146	1	63	1	0	1	0	0	0	0	0
147	1	39	0	0	1	1	0	5	0	1
148	0	41	0	0	1	2	0	4	0	1
149	1	52	0	0	0	2	0	3	0	1
150	1	49	0	0	1	0	0	7	0	0
151	0	41	0	1	0	0	0	2	0	1
152	1	50	0	1	1	0	1	6	0	0
153	1	53	0	0	0	0	0	2	0	0
154	1	41	0	1	1	0	0	11	0	1
155	1	33	0	1	0	0	0	10	0	1
156	1	34	0	1	0	0	0	0	0	0
157	1	44	0	0	0	0	0	1	0	1
158	0	59	1	1	1	0	1	10	0	1
159	1	66	1	3	1	2	1	11	0	0
160	1	56	1	0	1	1	0	5	0	0
161	1	31	0	1	1	0	0	1	0	0
162	0	23	0	1	0	0	0	11	0	1
163	1	49	0	3	1	0	1	14	0	0
164	1	51	0	1	1	0	0	6	0	0
165	1	42	0	0	0	2	1	2	0	1
166	1	33	0	0	0	2	0	5	0	1
167	0	36	0	0	1	0	1	3	0	1
168	1	28	0	3	1	1	1	6	0	1
169	0	42	0	1	1	0	0	6	0	1
170	1	51	0	3	1	1	1	7	0	1
171	1	42	0	1	1	0	0	2	0	0
172	0	48	0	1	1	0	0	1	0	1
173	1	28	0	0	0	0	0	5	0	1
174	0	53	0	1	1	0	0	3	0	0
175	1	28	0	1	0	0	0	7	0	1
176	1	51	0	1	0	0	0	4	0	0
177	1	29	0	3	1	0	1	8	0	1
178	0	52	0	1	1	0	0	3	0	1
179	1	47	0	0	0	0	0	1	0	1
180	1	38	0	0	1	0	0	0	0	0
181	0	28	0	1	1	0	0	4	0	1
182	1	57	1	1	1	0	0	8	0	0
183	1	32	0	1	1	0	0	4	0	1
184	0	27	0	0	1	0	0	2	0	1
185	1	33	0	1	1	0	0	9	0	1
186	1	70	1	3	0	0	1	3	0	0
187	1	55	1	1	1	0	0	3	0	0
188	1	36	0	0	1	0	0	3	0	0
189	1	51	0	3	0	2	1	6	0	1
190	1	32	0	1	1	0	1	4	0	0
191	1	22	0	0	1	0	0	4	0	0
192	1	36	0	1	1	0	0	6	0	1
193	1	54	0	1	1	0	0	4	0	0
194	0	39	0	3	0	1	1	7	0	1
195	1	62	1	0	1	0	0	2	0	0
196	1	26	0	0	1	0	1	11	0	1
197	1	60	1	1	1	0	0	2	0	0
198	1	40	0	0	1	0	0	4	0	0
199	1	58	1	1	1	0	0	8	0	0
200	0	34	0	0	1	0	1	5	0	0
201	0	24	0	0	0	1	0	2	0	1
202	1	26	0	0	1	1	0	7	0	1
203	1	46	0	0	1	0	0	4	0	0
204	1	52	0	0	1	0	0	1	0	0
205	0	55	1	3	0	0	1	3	0	1
206	1	42	0	1	0	0	0	2	0	0
207	1	35	0	1	1	0	0	0	0	0
208	1	66	1	0	0	1	1	3	0	1
209	1	31	0	1	1	1	0	4	0	0
210	1	46	0	0	1	0	1	10	0	0
211	0	24	0	0	0	0	0	5	0	1
212	1	63	1	3	1	1	1	6	0	1
213	0	31	0	3	1	1	1	4	0	1
214	1	44	0	1	1	0	1	0	0	0
215	1	27	0	0	1	1	0	2	0	0
216	1	43	0	0	0	0	0	0	0	0
217	1	52	0	0	0	0	0	6	0	1
218	0	33	0	0	1	1	0	5	0	1
219	1	61	1	0	0	0	0	1	0	0
220	0	50	0	1	1	0	0	2	0	0
221	1	53	0	0	0	1	0	3	0	1
222	1	46	0	0	0	1	1	2	0	1
223	0	52	0	3	1	0	1	0	0	0
224	1	29	0	0	1	0	0	2	0	0
225	0	18	0	1	1	1	0	8	0	1
226	1	39	0	1	0	1	0	4	0	1
227	0	46	0	1	1	0	0	0	0	0
228	1	54	0	1	0	0	0	1	0	1
229	0	29	0	0	0	0	0	6	0	1
230	1	41	0	0	0	2	0	4	0	1
231	0	49	0	3	1	1	1	3	0	1
232	0	59	1	1	0	2	0	2	0	1
233	0	45	0	0	1	0	0	5	0	1
234	1	44	0	1	1	0	1	4	0	1
235	1	50	0	1	1	0	0	4	0	0
236	1	63	1	1	0	2	0	0	0	0
237	1	42	0	0	1	0	0	2	0	0
238	0	70	1	1	0	0	0	0	0	0
239	1	24	0	1	1	0	0	7	0	1
240	1	31	0	1	1	0	1	6	0	1
241	1	30	0	0	1	0	0	0	0	0
242	1	33	0	0	1	0	0	8	0	0
243	1	54	0	0	1	0	0	6	0	0
244	1	31	0	1	0	2	0	4	0	1
245	1	58	1	1	1	1	0	7	0	0
246	1	59	1	3	1	1	1	1	0	0
247	0	39	0	1	1	0	0	7	0	1
248	1	58	1	1	1	0	0	6	0	0
249	1	46	0	1	1	1	0	5	0	1
250	1	47	0	3	1	0	1	7	1	0
251	0	40	0	1	1	0	0	10	1	1
252	1	29	0	0	1	0	1	4	1	0
253	1	42	0	1	1	0	0	3	1	0
254	0	49	0	0	1	0	0	4	1	1
255	1	45	0	1	1	2	1	4	1	1
256	1	45	0	1	1	0	0	0	1	0
257	1	32	0	1	0	0	0	0	1	0
258	0	40	0	1	1	0	0	1	1	1
259	1	23	0	3	0	0	1	11	1	1
260	1	47	0	3	1	0	1	5	1	1
261	1	47	0	1	1	0	0	3	1	0
262	1	51	0	0	1	0	1	1	1	0
263	1	32	0	0	0	0	0	10	1	0
264	1	52	0	3	1	0	1	9	1	0
265	1	36	0	1	1	0	0	5	1	0
266	1	31	0	0	0	0	0	16	1	0
267	1	54	0	3	1	1	1	13	1	0
268	0	60	1	0	1	0	0	3	1	0
269	0	51	0	1	1	1	1	13	1	1
270	1	53	0	0	1	0	0	11	1	0
271	1	33	0	0	1	0	0	8	1	1
272	1	51	0	1	0	1	0	7	1	0
273	1	52	0	1	1	0	1	1	1	0
274	1	36	0	0	0	0	0	22	1	1
275	1	29	0	0	0	1	0	18	1	1
276	1	45	0	1	1	0	0	4	1	0
277	1	52	0	3	0	0	1	15	1	1
278	1	51	0	1	1	0	0	0	1	0
279	1	50	0	1	1	0	0	4	1	0
280	1	57	1	1	1	0	0	8	1	0
281	1	23	0	1	1	0	1	6	1	0
282	1	49	0	0	0	0	0	6	1	1
283	1	42	0	1	0	2	0	14	1	1
284	1	43	0	0	1	0	1	0	1	0
285	1	47	0	0	0	0	0	0	1	0
286	1	32	0	1	1	0	0	0	1	0
287	0	31	0	0	0	0	0	3	1	1
288	1	45	0	3	0	2	1	0	1	0
289	1	46	0	3	0	0	1	16	1	0
290	1	32	0	0	1	0	0	2	1	1
291	1	33	0	0	1	0	0	0	1	0
292	1	32	0	1	1	0	0	16	1	1
293	1	40	0	3	1	0	1	20	1	0
294	1	51	0	1	0	0	0	2	1	1
295	0	57	1	1	0	0	0	20	1	1
296	1	35	0	3	1	0	1	25	1	1
297	0	46	0	0	1	0	0	4	1	1
298	1	25	0	0	0	0	0	11	1	1
299	1	41	0	1	1	0	0	0	1	0
300	1	41	0	1	1	0	0	17	1	0
301	1	43	0	1	1	2	0	2	1	0
302	1	47	0	1	1	0	0	3	1	0
303	1	64	1	0	0	0	0	1	1	0
304	1	54	0	0	1	0	0	12	1	0
305	1	57	1	0	1	0	0	6	1	0
306	1	43	0	0	1	0	0	1	1	1
307	1	56	1	1	1	0	0	6	1	1
308	1	40	0	1	1	0	0	6	1	1
309	1	55	1	1	1	0	0	4	1	0
310	1	55	1	0	1	0	1	7	1	0
311	1	60	1	0	1	0	0	2	1	0
312	1	29	0	3	0	1	1	20	1	1
313	0	58	1	1	1	0	1	18	1	0
314	1	29	0	1	1	0	0	10	1	0
315	1	55	1	0	0	0	0	3	1	1
316	1	39	0	0	0	0	0	0	1	0
317	1	52	0	1	1	0	0	3	1	0
318	1	50	0	3	1	0	1	16	1	0
319	1	40	0	0	1	0	0	15	1	0
320	1	41	0	1	1	0	0	6	1	1
321	1	29	0	1	0	0	0	12	1	1
322	1	57	1	0	0	0	1	8	1	0
323	1	32	0	0	1	0	0	21	1	0
324	1	40	0	1	0	1	0	14	1	1
325	0	35	0	1	1	0	0	0	1	0
326	1	50	0	1	1	1	0	3	1	0
327	1	15	0	3	0	0	1	4	1	1
328	0	30	0	3	0	0	1	4	1	1
329	0	60	1	1	1	0	0	7	1	0
330	1	36	0	1	1	0	0	7	1	0
331	1	54	0	1	0	0	0	9	1	0
332	1	33	0	0	1	0	0	4	1	0
333	1	55	1	1	1	0	0	5	1	0
334	1	38	0	0	0	1	0	8	1	0
335	1	50	0	3	1	0	1	6	1	0
336	1	60	1	0	1	0	0	0	1	0
337	1	29	0	1	1	0	1	6	1	0
338	1	61	1	1	1	0	0	5	1	0
339	1	45	0	3	1	0	1	3	1	0
340	1	37	0	1	1	0	0	4	1	0
341	1	47	0	1	1	0	0	9	1	0
342	0	43	0	0	1	1	1	11	1	0
343	1	40	0	0	1	0	0	10	1	0
344	1	53	0	0	1	0	1	3	1	0
345	1	31	0	3	0	1	1	6	1	1
346	1	66	1	3	0	1	1	18	1	0
347	0	50	0	0	1	1	0	6	1	0
348	1	40	0	0	0	1	0	7	0	1
349	0	72	1	0	1	0	0	3	0	1
350	0	57	1	0	1	0	0	3	0	0
351	0	33	0	0	1	0	0	4	0	1
352	1	57	1	0	1	1	0	0	0	0
353	1	44	0	0	1	1	0	5	0	0
354	1	37	0	1	1	0	0	1	0	0
355	0	44	0	1	1	0	0	4	0	0
356	1	52	0	3	1	0	1	6	0	1
357	1	59	1	1	1	0	1	1	0	0
358	0	29	0	1	1	0	1	3	0	1
359	0	36	0	0	1	0	0	5	0	0
360	1	45	0	3	1	1	1	12	0	0
361	1	56	1	3	1	0	1	1	0	0
362	1	35	0	0	0	0	0	7	0	1
363	1	51	0	1	1	0	0	9	0	0
364	1	65	1	0	0	1	0	8	0	1
365	0	62	1	0	0	1	0	8	0	0
366	1	27	0	1	1	0	0	4	0	1
367	1	52	0	3	1	0	1	10	0	0
368	1	61	1	0	1	0	0	0	0	0
369	1	32	0	2	1	0	0	7	0	1
370	1	51	0	3	0	1	1	3	0	1
371	1	46	0	3	1	1	0	14	0	0
372	0	61	1	1	1	0	0	0	0	0
373	0	51	0	0	1	0	0	1	0	0
374	1	52	0	1	1	0	0	6	0	0
375	1	46	0	1	1	1	0	4	0	1
376	1	24	0	0	0	0	0	12	0	1
377	1	49	0	0	1	0	1	20	0	0
378	0	40	0	0	1	0	0	4	0	1
379	1	55	1	1	1	0	0	6	0	0
380	1	54	0	0	1	0	0	8	0	0
381	1	53	0	1	0	1	0	5	0	1
382	0	57	1	1	0	0	0	6	0	0
383	0	54	0	1	1	0	1	4	0	1
384	1	57	1	0	1	0	0	8	0	1
385	0	53	0	1	1	0	0	2	0	0
386	1	54	0	3	0	1	1	0	0	0
387	1	31	0	1	0	1	1	6	0	1
388	1	55	1	0	1	1	1	7	0	1
389	1	25	0	0	0	1	0	8	0	1
390	0	42	0	0	0	1	0	3	0	1
391	1	41	0	1	1	1	0	7	0	0
392	0	66	1	1	1	1	1	2	0	0
393	1	33	0	0	0	0	0	8	0	0
394	1	44	0	1	1	1	0	9	0	0
395	1	55	1	1	1	0	0	10	0	1
396	1	32	0	0	1	1	0	9	0	1
397	1	55	1	1	1	0	1	12	1	1
398	1	33	0	3	1	0	1	10	1	1
399	1	43	0	0	0	1	1	3	1	0
400	1	25	0	3	1	0	1	8	1	0
401	1	56	1	0	0	0	0	0	1	0
402	1	30	0	1	0	1	0	4	1	0
403	1	41	0	3	1	0	1	17	1	1
404	1	50	0	1	1	1	0	10	1	0
405	1	54	0	0	1	1	1	7	1	0
406	1	52	0	3	1	0	1	11	1	0
407	1	52	0	3	1	0	1	13	1	1
408	1	28	0	1	0	1	0	5	1	1
409	1	52	0	0	1	0	0	5	1	0
410	0	53	0	0	1	0	0	14	1	0
411	1	42	0	1	1	0	0	11	1	1
412	0	39	0	3	0	1	1	11	1	1
413	1	57	1	3	1	0	1	9	1	0
414	0	33	0	0	1	1	0	12	1	0
415	1	63	1	1	1	1	0	13	1	0
